# Supplementary material for: Earnings, job satisfaction, and turnover of nurse practitioners across employment settings
Source: Health Aff Sch. 2023 Sep 14;1(3):qxad044. doi: 10.1093/haschl/qxad044 (PMC10986281; doi:10.1093/haschl/qxad044)
Supplement: qxad044_Supplementary_Data [file qxad044_Supplementary_Data.zip]

Archive with 2 entries (2 files):
- icjme disclosure.docx
- appendix - NP earnings and satisfaction.docx
